# Supplementary material for: Accuracy of Machine Learning Algorithms for the Classification of Molecular Features of Gliomas on MRI: A Systematic Literature Review and Meta-Analysis
Source: Cancers (Basel). 2021 May 26;13(11):2606. doi: 10.3390/cancers13112606 (PMC8198025; doi:10.3390/cancers13112606)
Supplement: Supplementary file 1 [file cancers-13-02606-s001.zip]

Archive with 1 entries (1 files):
- cancers-1193540-supplementary.pdf
